# Supplementary material for: Intraoperative peripheral intravenous complications in adults: a summary of evidence for prevention and management of infiltration/extravasation
Source: Front Med (Lausanne). 2026 May 8;13:1839528. doi: 10.3389/fmed.2026.1839528 (PMC13194356; doi:10.3389/fmed.2026.1839528)
Supplement: Supplementary file 1 [file Table_1.XLSX]

## Sheet: Sheet1
Database	Search strategy	Quantity	Search time
pubmed	#1 (("Intraoperative Period"[Mesh] OR "Intraoperative Complications"[Mesh] OR (intraoperative[tiab] OR intra-operative[tiab] OR intraoperation[tiab] OR intra-operation[tiab]) OR (anesthesia[tiab] OR anaesthesia[tiab] OR anesthetic[tiab] OR anaesthetic[tiab]))AND("Adult"[Mesh] OR adult[tiab])) #2 ("Extravasation of Diagnostic and Therapeutic Materials"[Mesh] OR extravasat*[tiab] OR infiltrat*[tiab…	217	2025-09-03
embase	('intraoperative period'/exp OR 'intraoperative complication'/exp OR intraoperative:ti,ab,kw OR 'intra-operative':ti,ab,kw OR intraoperation:ti,ab,kw OR anesthesia:ti,ab,kw OR anaesthesia:ti,ab,kw OR anesthetic:ti,ab,kw OR anaesthetic:ti,ab,kw) AND ('adult'/exp OR adult:ti,ab,kw) AND ('drug extravasation'/exp OR extravasation:ti,ab,kw OR infiltration:ti,ab,kw OR 'infusion site':ti,ab,kw OR 'iv si…	1147	2025-09-03
web of science	(intraveneousTS=((intraoperative OR "intra-operative" OR intraoperation OR "intra-operation" OR anesthes* OR anaesthes* OR perioperative) AND (adult)) AND TS=((extravasat* OR infiltrat* OR "infusion site" OR "IV site") OR ((intravenous OR IV) AND (complicat* OR injury OR "adverse event"))) OR anaesthesia drug OR intraveneous catheters OR IV) AND extravasation执行后，使用左侧的“精炼结果”功能，将文献类型限定为 REVIEW	1021	2025-09-03
up to date	(intraveneous OR anaesthesia drug OR intraveneous catheters) AND (extravasation OR infiltration)	147	2025-09-03
clinical	(intraveneous OR anaesthesia drug OR intraveneous catheters) AND (extravasation OR infiltration)	2	2025-09-03
cochrane library	(intraveneous OR anaesthesia drug OR intraveneous catheters) AND (extravasation OR infiltration)	17	2025-09-03
BMJ best practice	(intraveneous OR anaesthesia drug OR intraveneous catheters) AND (extravasation OR infiltration)	9	2025-09-03
JBI	extravasation 、 infiltration	4	2025-09-03
GIN	extravasation、 infiltration	3	2025-09-03
NICE	(intraveneous OR anaesthesia drug OR intraveneous catheters) AND (extravasation OR infiltration)	3	2025-09-03
SIGN	extravasation 、 infiltration	0	2025-09-03
RNAO	(intraveneous OR anaesthesia drug OR intraveneous catheters) AND (extravasation OR infiltration)	71	2025-09-03
NZGG	extravasation 、 infiltration	0	2025-09-03
MedPilot	术中静脉输液外渗	200	2025-09-03
China National Knowledge Infrastructure (CNKI)	SU=(术中 + 术中护理 + 术中并发症 + 围手术期 + 麻醉期) * (SU=(静脉输液外渗 + 药物外渗 + 药物浸润 + 输液并发症 + 渗漏) + TI=(外渗 OR 浸润)) * (SU=(预防 + 处理 + 管理 + 指南 + 专家共识) + TI=(预防 OR 处理)) - (SU=(小儿 + 儿童 + 婴幼儿 + 新生儿 + 儿科) + TI=(小儿 OR 儿童)) 在主题选择静脉输液、静脉输液外渗、静脉输液渗漏、输液外渗、输液渗漏、外周静脉输液	56	2025-09-03
Wanfang	(主题:(术中 OR 术中护理 OR 术中监测 OR 术中并发症 OR 围手术期 OR 麻醉期) OR Title:(术中)) AND (主题:(静脉输液外渗 OR 药物外渗 OR 药物浸润 OR 输液并发症 OR 渗漏) OR Title:(外渗 OR 浸润)) AND (Title:(指南 OR 共识 OR 规范 OR 专家意见 OR 综述 OR 系统评价 OR meta分析 OR 管理) OR Keyword:(指南 OR 共识)) NOT (主题:(小儿 OR 儿童 OR 婴幼儿 OR 新生儿 OR 儿科) OR Title:(小儿 OR 儿童))	970	2025-09-03
China Biomedical Literature Information Network	"静脉输液外渗"[常用字段:智能] OR "静脉导管渗漏"[常用字段:智能] OR "麻醉药外渗"[常用字段:智能]	51	2025-09-03
VIP Database	(S=(术中 OR 术中护理 OR 术中并发症 OR 围手术期 OR 麻醉期) OR T=(术中)) AND (S=(静脉输液外渗 OR 药物外渗 OR 药物浸润 OR 输液并发症 OR 渗漏 OR 麻醉药外渗) OR T=(外渗 OR 浸润)) NOT (S=(小儿 OR 儿童 OR 婴幼儿 OR 新生儿 OR 儿科) OR T=(小儿 OR 儿童))	123	2025-09-03
