# Supplementary material for: Intraoperative peripheral intravenous complications in adults: a summary of evidence for prevention and management of infiltration/extravasation
Source: Front Med (Lausanne). 2026 May 8;13:1839528. doi: 10.3389/fmed.2026.1839528 (PMC13194356; doi:10.3389/fmed.2026.1839528)
Supplement: Supplementary file 2 [file Table_2.XLSX]

## Sheet: Guide
Literature	field	Entry	Rater A	Rater B
Clinical Practice Guidelines for the Management of Common Complications of Venous Catheters	1	1	7	7
	1	2	7	7
	1	3	7	7
	2	1	7	6
	2	2	3	3
	2	3	7	7
	3	1	7	7
	3	2	6	6
	3	3	6	5
	3	4	7	6
	3	5	7	5
	3	6	7	7
	3	7	4	3
	3	8	1	2
	4	1	6	7
	4	2	6	6
	4	3	7	7
	5	1	4	4
	5	2	5	3
	5	3	3	2
	5	4	3	3
	6	1	2	6
	6	2	7	6
Infusion therapy standards of practice	1	1	7	7
	1	2	7	7
	1	3	7	7
	2	1	5	7
	2	2	4	5
	2	3	7	7
	3	1	7	7
	3	2	7	7
	3	3	7	7
	3	4	7	7
	3	5	7	7
	3	6	7	7
	3	7	7	7
	3	8	7	5
	4	1	7	7
	4	2	7	6
	4	3	7	7
	5	1	4	5
	5	2	5	6
	5	3	3	5
	5	4	6	7
	6	1	6	6
	6	2	6	6
Extravasation associated with cancer drug therapy	1	1	7	7
	1	2	7	7
	1	3	7	6
	2	1	7	7
	2	2	7	7
	2	3	7	5
	3	1	5	7
	3	2	4	6
	3	3	6	6
	3	4	6	7
	3	5	7	7
	3	6	6	6
	3	7	5	5
	3	8	7	5
	4	1	7	7
	4	2	7	6
	4	3	7	7
	5	1	3	3
	5	2	4	5
	5	3	4	4
	5	4	3	4
	6	1	6	6
	6	2	7	7
ONS/ASCO Guideline on the Management of Antineoplastic Extravasation	1	1	7	7
	1	2	7	6
	1	3	7	6
	2	1	6	7
	2	2	6	5
	2	3	7	6
	3	1	6	7
	3	2	7	7
	3	3	7	6
	3	4	7	7
	3	5	7	6
	3	6	7	7
	3	7	7	6
	3	8	6	7
	4	1	7	7
	4	2	7	6
	4	3	7	6
	5	1	6	4
	5	2	7	6
	5	3	5	3
	5	4	6	4
	6	1	6	7
	6	2	7	6
Clinical practice guideline for nursing management of iodinated contrast media extravasation.	1	1	7	6
	1	2	7	7
	1	3	6	6
	2	1	4	4
	2	2	2	2
	2	3	7	6
	3	1	7	7
	3	2	7	7
	3	3	6	5
	3	4	7	5
	3	5	4	4
	3	6	5	4
	3	7	7	7
	3	8	2	2
	4	1	7	6
	4	2	5	5
	4	3	7	7
	5	1	4	3
	5	2	5	4
	5	3	2	2
	5	4	4	4
	6	1	2	3
	6	2	7	6
Intravenous contrast medium extravasation	1	1	7	7
	1	2	7	6
	1	3	7	6
	2	1	6	5
	2	2	2	2
	2	3	5	6
	3	1	6	7
	3	2	7	6
	3	3	6	6
	3	4	4	6
	3	5	7	7
	3	6	7	7
	3	7	4	4
	3	8	2	2
	4	1	7	7
	4	2	6	6
	4	3	7	5
	5	1	3	3
	5	2	5	5
	5	3	3	2
	5	4	2	2
	6	1	7	5
	6	2	7	7

## Sheet: Consensus
Literature	Entry	Rater A	Rater B
standards of care for periphery intravenous catheters	1	1	1
	2	1	1
	3	1	1
	4	1	1
	5	1	1
	6	1	1

## Sheet: Decision and Evidence Summary
Literature	Entry	Rater A	Rater B
Summary of Evidence	1	1	1
	2	1	1
	3	0	0
	4	1	1
	5	1	1
	6	1	1
	7	1	1
	8	1	1
	9	1	1
	10	1	0
Adult peripheral venous access	1	1	1
	2	1	1
	3	1	1
	4	0	1
	5	0	1
	6	1	1
	7	1	1
	8	1	1
	9	1	1
	10	1	1
Reusing intravenous infusion devices during the perioperative period	1	1	1
	2	1	1
	3	1	1
	4	0	0
	5	0	0
	6	1	1
	7	1	1
	8	1	1
	9	1	1
	10	1	1

## Sheet: systematic review
Literature	Entry	Rater A	Rater B
Safety of peripheral administration of vasopressor medications: A systematic review	1	YES	YES
	2	YES	YES
	3	YES	YES
	4	YES	YES
	5	YES	YES
	6	YES	YES
	7	YES	YES
	8	YES	YES
	9	NO	NO
	10	YES	YES
	11	YES	YES
Relationship between indwelling site and peripheral venous catheter-­ related complications in adult hospitalized patients: A systematic review and meta-­ analysis	1	YES	YES
	2	YES	YES
	3	YES	YES
	4	YES	YES
	5	YES	YES
	6	YES	YES
	7	YES	YES
	8	YES	YES
	9	YES	YES
	10	YES	YES
	11	YES	YES
Peripheral intravenous catheter non-infectious complications in adults: A systematic review and meta-analysis	1	YES	YES
	2	YES	YES
	3	YES	YES
	4	YES	YES
	5	YES	YES
	6	YES	YES
	7	YES	YES
	8	YES	YES
	9	NO	NO
	10	YES	YES
	11	YES	YES
